# Supplementary material for: Rapid Discrimination of Neuromyelitis Optica Spectrum Disorder and Multiple Sclerosis Using Machine Learning on Infrared Spectra of Sera
Source: Int J Mol Sci. 2022 Mar 3;23(5):2791. doi: 10.3390/ijms23052791 (PMC8911153; doi:10.3390/ijms23052791)
Supplement: Supplementary file 1 [file ijms-23-02791-s001.zip]

Archive with 1 entries (1 files):
- ijms-1586266-supplementary.pdf
